# Supplementary material for: Orientation Dependent Mechanical Responses and Plastic Deformation Mechanisms of ZnSe Nano Films under Nanoindentation
Source: Nanomaterials (Basel). 2021 Nov 10;11(11):3014. doi: 10.3390/nano11113014 (PMC8619347; doi:10.3390/nano11113014)
Supplement: Supplementary file 1 [file nanomaterials-11-03014-s001.zip]

Archive with 1 entries (1 files):
- nanomaterials-1456494-supplementary.pdf
